# Supplementary material for: Physiologically Based Pharmacokinetic Modelling to Predict Pharmacokinetics of Enavogliflozin, a Sodium-Dependent Glucose Transporter 2 Inhibitor, in Humans
Source: Pharmaceutics. 2023 Mar 14;15(3):942. doi: 10.3390/pharmaceutics15030942 (PMC10058973; doi:10.3390/pharmaceutics15030942)
Supplement: Supplementary file 1 [file pharmaceutics-15-00942-s001.zip]

Archive with 1 entries (1 files):
- pharmaceutics-2226070-supplementary.pdf
